# Supplementary material for: Aβ43‐producing PS1 FAD mutants cause altered substrate interactions and respond to γ‐secretase modulation
Source: EMBO Rep. 2019 Nov 25;21(1):e47996. doi: 10.15252/embr.201947996 (PMC6945062; doi:10.15252/embr.201947996)
Supplement: Supplementary file 4 — Source Data for Expanded View and Appendix [file EMBR-21-e47996-s009.zip]

Archive with 5 entries (5 files):
- Appendix_Fig_S1_source.pdf
- Fig_EV1_source.pdf
- Fig_EV3_source.pdf
- Fig_EV4_source.pdf
- Fig_EV5_source.pdf
